# Supplementary material for: Atlas of Nervous System Vascular Malformations: A Systematic Review
Source: Life (Basel). 2022 Aug 7;12(8):1199. doi: 10.3390/life12081199 (PMC9410064; doi:10.3390/life12081199)
Supplement: Supplementary file 1 [file life-12-01199-s001.zip]

Archive with 1 entries (1 files):
- life-1821585-supplementary.xlsx
