# Supplementary material for: Atlas of Nervous System Vascular Malformations: A Systematic Review
Source: Life (Basel). 2022 Aug 7;12(8):1199. doi: 10.3390/life12081199 (PMC9410064; doi:10.3390/life12081199)
Supplement: Supplementary file 1 [file life-12-01199-s001.zip › life-1821585-supplementary.xlsx]

## Sheet: Hoja1
			Inclusion criteria	Exclusion criteria			Articles duplicated	Total Items
Topic	Search motor	booleanos	clinical studies, review articles and case reports	< 5 years	10 pages	Content of title or abstract	repeated
definición y clasificación	pubmed	vascular anomalies [title] AND definition [all fields] OR vascular anomalies [title] AND classification [all fields]	164	59	59	13	170	56
	Google Scholar	"vascular anomalies" "definition" "classification"	4430	1580	100	20
	Ebsco	vascular anomalies Title AND definition AllFields AND classification AllFields	47	26	26	8
	Redalyc	vascular anomalies	35972	4644	100	1
	SciELO	(ti:(vascular anomalies)) AND (definition) OR (classification)	9	3	3	1
anomalias vasculares del sistema nervioso central	pubmed	vascular anomalies [title] AND nervous system [all fields] OR vascular anomalies [title] AND brain [all fields]	70	7	7	1
	Google Scholar	vascular anomalies "nervous system" "brain"	7020	1970	100	7
	Ebsco	AND vascular anomalies Title AND nervous system AllFields AND brain AllFields	50	9	9	3
	Redalyc	vascular anomalies nervous system brain	210339	49775	100	1
	SciELO	(ti:(*vascular anomalies)) AND (nervous system) OR (ti:(vascular anomalies)) AND (brain)	1	1	1	1
angioma venoso [definición, etiología, fisiopatología y tratamiento]	Pubmed	venous angioma [title] AND definition OR venous angioma [title] AND etiology OR venous angioma[title] AND fisiopathology OR venous angioma [title] AND treatment	66	2	2	1
	Google schoolar	venous angioma [title] AND definition OR venous angioma [title] AND etiology OR venous angioma[title] AND fisiopathology OR venous angioma [title] AND treatment	15900	5660	100	7
	EBSCO	venous angioma [title] AND definition OR venous angioma [title] AND etiology OR venous angioma[title] AND fisiopathology OR venous angioma [title] AND treatment	1536	50	50	0
	Redalyc	venous angioma	4444	1093	100	0
	scielo	venous angioma [title]	1	0	0	0
Telangiectasias capilares	Pubmed	telangiectasia [title] AND definition OR telangiectasia [title] AND etiology OR telangiectasia [title] AND fisiopathology OR telangiectasia [title] AND treatment NOT hereditary NOT ataxia AND Brain	13	5	5	5
		telangiectasia [title] AND definition OR telangiectasia [title] AND etiology OR telangiectasia [title] AND fisiopathology OR telangiectasia [title] AND treatment NOT hereditary NOT ataxia AND nervous system	23	10	10	6
		(capillary telangiectasia) AND (definition)	31	6	6	2
		((capillary telangiectasias) AND (etiology)) AND (pathophysiology)	41	9	9	5
		(capillary telangiectasia) AND (etiology)	438	96	96	2
		(capillary telangiectasia) AND (treatment)	364	94	94	2
	google schoolar	telangiectasia [title] AND definition OR telangiectasia [title] AND etiology OR telangiectasia [title] AND physiopathology OR telangiectasia [title] AND treatment AND brain AND nervous system	14 500	5 400	100	5
		((capillary telangiectasias) AND (etiology)) AND (pathophysiology) [include patents]	17900	8170	100	4
	scielo	telangiectasia AND brain NOT hereditary hemorrhagic	10	3	3	1
	EBSCO	telangiectasia AllFields AND brain AllFields NOT ataxia AllFields NOT hereditary AllFields AllFields	4158	1108	100	5
	redalyc	telangiectasia AllFields AND brain AllFields NOT ataxia AllFields NOT hereditary AllFields AllFields	19	5	5	1
		capillary telangiectasia AND brain	51	16	16	1
Angioma cavernoso	pubmed	cavernous angioma AND definition OR cavernous angioma AND etiology OR cavernous angioma AND pathophysiology OR cavernous angioma AND treatment	5225	833	100	22
	Google Scholar	cavernous angioma AND definition OR cavernous angioma AND etiology OR cavernous angioma AND pathophysiology OR cavernous angioma AND treatment	29300	16300	100	50
	Ebsco	cavernous angioma AND definition OR cavernous angioma AND etiology OR cavernous angioma AND pathophysiology OR cavernous angioma AND treatment	6960	50	50	5
	redalyc	cavernous angioma	408	81	81	0
	sciELO	cavernous angioma	31	2	2	1
malformación arteriovenosa	pubmed	arteriovenous angioma AND definition OR arteriovenous angioma AND etiology OR arteriovenous angioma AND pathophysiology OR arteriovenous angioma AND treatment	1430	161	100	12
	Google Scholar	arteriovenous angioma AND definition OR arteriovenous angioma AND etiology OR arteriovenous angioma AND pathophysiology OR arteriovenous angioma AND treatment	23700	8550	100	6
	Ebsco	arteriovenous angioma AND definition OR arteriovenous angioma AND etiology OR arteriovenous angioma AND pathophysiology OR arteriovenous angioma AND treatment	201	54	54	3
	redalyc	arteriovenous angioma	763	165	100	1
	sciELO	arteriovenous angioma	8	0	0	0
Angioma capilar venoso (Sturge-Weber) (definición, etiología, fisiopatologia y tratamiento)	Pubmed	sturge weber [title] AND definition OR sturge weber [title] AND etiology OR sturge weber [title] AND fisiopathology OR sturge weber [title] AND treatment	452	84	100	23
	google schoolar	sturge weber [title] AND definition OR sturge weber [title] AND etiology OR sturge weber [title] AND physiopathology OR sturge weber [title] AND treatment	6680	2200	100	24
	EBSCO	sturge weber	7217	2132	100	4
	Scielo	struger weber	9	3	3	2
	Redalyc	sturge weber AND definition AND etiology AND physiopathology AND treatment	8	2	2	0
		sturge weber AND etiology AND tratament	125	26	26	1
			385614	105044	2319	257
